# Supplementary material for: Taxifolin as a Metallo-β-Lactamase Inhibitor in Combination with Augmentin against Verona Imipenemase 2 Expressing Pseudomonas aeruginosa
Source: Microorganisms. 2023 Oct 28;11(11):2653. doi: 10.3390/microorganisms11112653 (PMC10673258; doi:10.3390/microorganisms11112653)
Supplement: Supplementary file 1 [file microorganisms-11-02653-s001.zip]

Archive with 1 entries (1 files):
- microorganisms-2640975-supplementary.pdf
